# Supplementary material for: Bioaccumulation of Trace Elements from Aqueous Solutions by Selected Terrestrial Moss Species
Source: Biology (Basel). 2022 Nov 23;11(12):1692. doi: 10.3390/biology11121692 (PMC9774717; doi:10.3390/biology11121692)
Supplement: Supplementary file 1 [file biology-11-01692-s001.zip]

Archive with 1 entries (1 files):
- biology-2017863-supplementary.pdf
